# Supplementary material for: Comparison of Radiation Response between 2D and 3D Cell Culture Models of Different Human Cancer Cell Lines
Source: Cells. 2023 Jan 18;12(3):360. doi: 10.3390/cells12030360 (PMC9913494; doi:10.3390/cells12030360)
Supplement: Supplementary file 1 [file cells-12-00360-s001.zip]

Archive with 1 entries (1 files):
- cells-2079002-supplementary.pdf
